# Supplementary material for: Is the acquired hypothyroidism a risk factor for developing psychiatric disorders?
Source: Front Psychiatry. 2024 Jul 19;15:1429255. doi: 10.3389/fpsyt.2024.1429255 (PMC11294236; doi:10.3389/fpsyt.2024.1429255)
Supplement: Supplementary file 1 [file DataSheet_1.zip]

Archive with 1 entries (1 files):
- Methods.docx
